# Supplementary material for: Prevention of Cerebrospinal Fluid Leakage in the Anterior Transpetrosal Approach
Source: J Clin Med. 2024 Mar 16;13(6):1718. doi: 10.3390/jcm13061718 (PMC10971171; doi:10.3390/jcm13061718)
Supplement: Supplementary file 1 [file jcm-13-01718-s001.zip]

Archive with 1 entries (1 files):
- jcm-2759526-supplementary.pdf
